# Supplementary material for: Plastid NDH Pseudogenization and Gene Loss in a Recently Derived Lineage from the Largest Hemiparasitic Plant Genus Pedicularis (Orobanchaceae)
Source: Plant Cell Physiol. 2021 May 28;62(6):971–84. doi: 10.1093/pcp/pcab074 (PMC8504446; doi:10.1093/pcp/pcab074)
Supplement: pcab074_Supp [file pcab074_supp.zip]

Archive with 1 entries (1 files):
- pcp-2021-e-00042-File005.pdf
